# Supplementary material for: Effect of Postharvest Storage Temperature and Duration on Tomato Fruit Quality
Source: Foods. 2025 Mar 15;14(6):1002. doi: 10.3390/foods14061002 (PMC11941398; doi:10.3390/foods14061002)
Supplement: Supplementary file 1 [file foods-14-01002-s001.zip]

Archive with 1 entries (1 files):
- foods-3526161-supplementary.pdf
